# Supplementary material for: A Notch signal pathway related gene signature predicts overall survival in colorectal cancer
Source: BMC Gastroenterol. 2025 Oct 8;25:704. doi: 10.1186/s12876-025-04292-1 (PMC12506287; doi:10.1186/s12876-025-04292-1)
Supplement: Supplementary file 1 — Supplementary Material 1. [file 12876_2025_4292_MOESM1_ESM.xlsx]

## Sheet: HALLMARK_NOTCH_SIGNALING
Gene Symbol	NCBI (Entrez) Gene Id	Gene Description
APH1A	51107	aph-1 homolog A, gamma-secretase subunit
ARRB1	408	arrestin beta 1
CCND1	595	cyclin D1
CUL1	8454	cullin 1
DLL1	28514	delta like canonical Notch ligand 1
DTX1	1840	deltex E3 ubiquitin ligase 1
DTX2	113878	deltex E3 ubiquitin ligase 2
DTX4	23220	deltex E3 ubiquitin ligase 4
FBXW11	23291	F-box and WD repeat domain containing 11
FZD1	8321	frizzled class receptor 1
FZD5	7855	frizzled class receptor 5
FZD7	8324	frizzled class receptor 7
HES1	3280	hes family bHLH transcription factor 1
HEYL	26508	hes related family bHLH transcription factor with YRPW motif like
JAG1	182	jagged canonical Notch ligand 1
KAT2A	2648	lysine acetyltransferase 2A
LFNG	3955	LFNG O-fucosylpeptide 3-beta-N-acetylglucosaminyltransferase
MAML2	84441	mastermind like transcriptional coactivator 2
NOTCH1	4851	notch receptor 1
NOTCH2	4853	notch receptor 2
NOTCH3	4854	notch receptor 3
PPARD	5467	peroxisome proliferator activated receptor delta
PRKCA	5578	protein kinase C alpha
PSEN2	5664	presenilin 2
PSENEN	55851	presenilin enhancer, gamma-secretase subunit
RBX1	9978	ring-box 1
SAP30	8819	Sin3A associated protein 30
SKP1	6500	S-phase kinase associated protein 1
ST3GAL6	10402	ST3 beta-galactoside alpha-2,3-sialyltransferase 6
TCF7L2	6934	transcription factor 7 like 2
WNT2	7472	Wnt family member 2
WNT5A	7474	Wnt family member 5A
